# Supplementary material for: Comparison of Change of Direction Speed Performance and Asymmetries between Team-Sport Athletes: Application of Change of Direction Deficit
Source: Sports (Basel). 2018 Dec 12;6(4):174. doi: 10.3390/sports6040174 (PMC6315619; doi:10.3390/sports6040174)
Supplement: Supplementary file 1 [file sports-06-00174-s001.zip]

Archive with 3 entries (2 files):
- supplementary/
- supplementary/Figure S1 - Scatter plots-v2.pdf
- supplementary/Supplementary material 1. updated pairwise .pdf
